# Supplementary material for: One-Pot Thermal Synthesis of g-C3N4/ZnO Composites for the Degradation of 5-Fluoruracil Cytostatic Drug under UV-LED Irradiation
Source: Nanomaterials (Basel). 2022 Jan 21;12(3):340. doi: 10.3390/nano12030340 (PMC8838034; doi:10.3390/nano12030340)
Supplement: Supplementary file 1 [file nanomaterials-12-00340-s001.zip]

Archive with 1 entries (1 files):
- nanomaterials-1490857-supplementary.pdf
